# Supplementary material for: Interpretable Machine Learning for Osteopenia Detection: A Proof-of-Concept Study Using Bioelectrical Impedance in Perimenopausal Women
Source: J Funct Morphol Kinesiol. 2025 Jul 11;10(3):262. doi: 10.3390/jfmk10030262 (PMC12286257; doi:10.3390/jfmk10030262)
Supplement: Supplementary file 1 [file jfmk-10-00262-s001.zip]

Archive with 1 entries (1 files):
- jfmk-3654547-supplementary.pdf
